# Supplementary material for: Megagametophyte maturation dynamics and flavonol changes during Arbutus unedo flower development
Source: Front Plant Sci. 2025 Nov 6;16:1694629. doi: 10.3389/fpls.2025.1694629 (PMC12631325; doi:10.3389/fpls.2025.1694629)
Supplement: Supplementary Table 2 — Raw data from HPLC-DAD and GC-MS analyses. The concentration of secondary metabolites detected in A. unedo flower samples by HPLC-DAD analysis is reported. Data are expressed as mg of standard equivalent (mg SE) per g of plant fresh weight (g FW) and reported as mean values ± standard error. For GC-MS analysis, the list of molecules detected in each floral stage is reported. Results are reported as relative abundance. [file Table2.xlsx]

## Sheet: HPLC-DAD
	HPLC-DAD data expressed as mg SE per g FW	Flower stage
		1		2		3		4		5		6		7
	Molecules	Mean	Std. Err.	Mean	Std. Err.	Mean	Std. Err.	Mean	Std. Err.	Mean	Std. Err.	Mean	Std. Err.	Mean	Std. Err.
	Gallic acid	2.78	0.12	0.72	0.03	0.78	0.01	0.41	0.02	0.30	0.01	0.11	0.01	0.24	0.01
	3-Hydroxytyrosol	0.49	0.03	0.03	0.00	0.01	0.00	0.00	0.00	0.00	0.00	0.00	0.00	0.00	0.00
	Vanillic acid	1.05	0.06	2.16	0.129	2.84	0.14	2.16	0.13	0.25	0.017	0.92	0.04	0.07	0.00
	Epicatechin	0.07	0.00	0.47	0.02	0.09	0.00	0.04	0.00	2.98	0.15	0.21	0.00	1.39	0.05
	Rosmarinic acid	2.45	0.30	1.23	0.06	3.51	0.21	0.79	0.06	0.21	0.01	0.10	0.00	0.07	0.00
	4-Hydroxybenzoic acid	0.75	0.04	0.00	0.00	7.73	0.38	0.00	0.00	0.03	0.00	0.00	0.00	0.00	0.00
	Chlorogenic acid	1.97	0.09	0.55	0.02	0.03	0.00	0.08	0.01	0.08	0.01	0.02	0.00	0.05	0.00
	Caffeic acid	0.48	0.46	0.97	0.07	1.28	0.06	0.98	0.06	0.12	0.00	0.42	0.02	0.03	0.00
	Syringic acid	3.08	0.12	4.67	0.23	1.96	0.12	1.12	0.08	0.77	0.04	0.17	0.01	0.33	0.01
	p-Coumaric acid	1.29	0.10	0.81	0.05	0.10	0.00	0.18	0.01	0.08	0.00	0.03	0.00	0.01	0.00
	Resveratrol	0.58	0.03	3.17	0.13	0.31	0.02	0.42	0.03	0.07	0.00	0.25	0.01	0.04	0.01
	Salicylic acid	0.89	0.04	0.59	0.03	0.00	0.00	1.84	0.15	3.10	0.19	0.36	0.01	2.67	0.13
	Quercetine-3-O-glucoside	1.55	0.06	9.29	0.37	1.16	0.08	1.59	0.08	0.67	0.04	2.96	0.15	0.63	0.04
	Myricetin	4.48	0.96	3.11	0.15	2.44	0.09	2.00	0.1	0.54	0.03	0.23	0.01	0.18	0.00
	Quercetin	1.88	0.03	3.41	0.85	2.46	0.12	3.35	0.2	0.78	0.03	0.47	0.03	0.14	0.00
	5,7-Dimethoxycoumarin	2.49	0.66	7.54	0.60	2.25	0.11	0.91	0.06	0.72	0.04	1.35	0.05	0.54	0.03
	Genistein	4.62	0.23	4.41	0.17	0.98	0.04	4.33	0.22	2.58	0.15	1.23	0.06	0.43	0.02
	Kaempferol	1.59	0.05	1.96	0.08	5.69	0.22	5.38	0.32	1.53	0.08	0.48	0.03	0.67	0.03
	1,1-Dimethylallyl caffeate	0.31	0.02	0.26	0.01	0.06	0.00	0.22	0.03	0.17	0.02	0.12	0.00	0.14	0.00
	Chrysin	0.007	0.00	0.04	0.00	0.11	0.00	0.08	0.00	0.00	0.00	0.00	0.00	0.02	0.00
	Caffeic acid phenethyl ester	0.10	0.00	0.15	0.00	0.03	0.00	0.09	0.00	0.04	0.00	0.03	0.00	0.04	0.00

## Sheet: GC-MS
GC-MS
Flower Stages	Molecules	% Area
1	Hexadecanoic acid	51.81
	9,12-Octadecadienoic acid	11.26
	11,14,17-Eicosatrienoic acid	16.37
	beta-Sitosterol	0.82
	Vitamin E	19.74
2	Hexadecanoic acid	27.81
	9,12-Octadecadienoic acid	12.91
	11,14,17-Eicosatrienoic acid	13.31
	Octadecanoic acid	2.93
	Docosanoic acid	4.98
	beta-Sitosterol	0.97
	Vitamin E	37.10
3	Hexadecanoic acid	45.02
	9,12-Octadecadienoic acid	23.45
	9,12,15-Octadecatrienoic acid	19.74
	Heptacosanoic acid	2.52
	Vitamin E	9.18
4	Hexadecanoic acid	38.50
	9,12-Octadecadienoic acid	30.17
	11,14,17-Eicosatrienoic acid	18.83
	Octadecanoic acid	3.77
	Eicosanoic acid	2.39
	Docosanoic acid	2.09
	Tetracosanoic acid	0.53
	Vitamin E	3.71
5	Hexadecanoic acid	36.15
	9,12-Octadecadienoic acid	20.13
	9,12,15-Octadecatrienoic acid	16.43
	Octadecanoic acid	14.09
	Lignoceric alcohol	5.84
	beta-Sitosterol	0.82
	Vitamin E	6.54
6	Hexadecanoic acid	36.97
	9,12-Octadecadienoic acid	29.70
	11,14,17-Eicosatrienoic acid	18.21
	Octadecanoic acid	4.50
	Vitamin E	10.64
7	Hexadecanoic acid	45.73
	Octadecanoic acid	11.32
	9,12-Octadecadienoic acid	25.41
	9,12,15-Octadecatrienoic acid	14.59
	Heptacosanoic acid	2.95
